# Supplementary material for: Use of easy measurable phenotypic traits as a complementary approach to evaluate the population structure and diversity in a high heterozygous panel of tetraploid clones and cultivars
Source: BMC Genet. 2018 Jan 16;19:8. doi: 10.1186/s12863-017-0556-9 (PMC5771038; doi:10.1186/s12863-017-0556-9)
Supplement: Supplementary file 1 — Summary of potato genotypes evaluated by different approaches. For each genotypes evaluated, the name, a priori group which is linked, source of germplasm, ploidy level and type of screening performed are detailed. 1North West provinces of Argentine. (XLS 61 kb) [file 12863_2017_556_MOESM1_ESM.xls]

## Sheet: Hoja1
		Names	a priori groups	Label	Germoplams source	Ploidy	Species	Phenotypic screening	Genotipic screening
		21	A	A1	INTA BALCARCE- Argentine and NWA1	2n=4x=48	Solanum tuberosum Gp. Tuberosum var. Calen INTA x S. gourlayii	x	x
		29	A	A2	INTA BALCARCE- Argentine and NWA1	2n=4x=48	S. tuberosum Gp. Tuberosum var. Calen INTA x S. gourlayii	x	x
		304013.11	B	B1	International Potato Center (CIP)	2n=4x=48	S. tuberosum Gp. Tuberosum	x	x
		304013.18	B	B2	International Potato Center (CIP)	2n=4x=48	S. tuberosum Gp. Tuberosum	x	x
		304056.4	B	B3	International Potato Center (CIP)	2n=4x=48	S. tuberosum Gp. Tuberosum	x	x
		304072.6LB	B	B4	International Potato Center (CIP)	2n=4x=48	S. tuberosum Gp. Tuberosum	x	x
		304079.9	B	B5	International Potato Center (CIP)	2n=4x=48	S. tuberosum Gp. Tuberosum	x	x
		304081.2	B	B6	International Potato Center (CIP)	2n=4x=48	S. tuberosum Gp. Tuberosum	x	x
		304085.1	B	B7	International Potato Center (CIP)	2n=4x=48	S. tuberosum Gp. Tuberosum	x	x
		304092.1	B	B8	International Potato Center (CIP)	2n=4x=48	S. tuberosum Gp. Tuberosum	x	x
		304141.4	B	B9	International Potato Center (CIP)	2n=4x=48	S. tuberosum Gp. Tuberosum	x	x
		304146.1	B	B10	International Potato Center (CIP)	2n=4x=48	S. tuberosum Gp. Tuberosum	x	x
		304149.15	B	B11	International Potato Center (CIP)	2n=4x=48	S. tuberosum Gp. Tuberosum	x	x
		304150.11	B	B12	International Potato Center (CIP)	2n=4x=48	S. tuberosum Gp. Tuberosum	x	x
		304150.2	B	B13	International Potato Center (CIP)	2n=4x=48	S. tuberosum Gp. Tuberosum	x	x
		304150.8	B	B14	International Potato Center (CIP)	2n=4x=48	S. tuberosum Gp. Tuberosum	x	x
		304152.10	B	B15	International Potato Center (CIP)	2n=4x=48	S. tuberosum Gp. Tuberosum	x	x
		304152.5	B	B16	International Potato Center (CIP)	2n=4x=48	S. tuberosum Gp. Tuberosum	x	x
		391533.1	B	B17	International Potato Center (CIP)	2n=4x=48	S. tuberosum Gp. Tuberosum	x	x
		392141.5	B	B18	International Potato Center (CIP)	2n=4x=48	S. tuberosum Gp. Tuberosum	x	x
		392785.24	B	B19	International Potato Center (CIP)	2n=4x=48	S. tuberosum Gp. Tuberosum	x	x
		393072.22	B	B20	International Potato Center (CIP)	2n=4x=48	S. tuberosum Gp. Tuberosum	x	x
		393073.18	B	B21	International Potato Center (CIP)	2n=4x=48	S. tuberosum Gp. Tuberosum	x	x
		393073.26	B	B22	International Potato Center (CIP)	2n=4x=48	S. tuberosum Gp. Tuberosum	x	x
		393073.8	B	B23	International Potato Center (CIP)	2n=4x=48	S. tuberosum Gp. Tuberosum	x	x
		393075.15	B	B24	International Potato Center (CIP)	2n=4x=48	S. tuberosum Gp. Tuberosum	x	x
		393371.35	B	B25	International Potato Center (CIP)	2n=4x=48	S. tuberosum Gp. Tuberosum	x	x
		393371.37	B	B26	International Potato Center (CIP)	2n=4x=48	S. tuberosum Gp. Tuberosum	x	x
		393536.13	B	B27	International Potato Center (CIP)	2n=4x=48	S. tuberosum Gp. Tuberosum	x	x
		396004225-	B	B28	International Potato Center (CIP)	2n=4x=48	S. tuberosum Gp. Tuberosum	x	x
		396026101-	B	B29	International Potato Center (CIP)	2n=4x=48	S. tuberosum Gp. Tuberosum	x	x
		396031108-	B	B30	International Potato Center (CIP)	2n=4x=48	S. tuberosum Gp. Tuberosum	x	x
		396037215-	B	B31	International Potato Center (CIP)	2n=4x=48	S. tuberosum Gp. Tuberosum	x	x
		397077.16	B	B32	International Potato Center (CIP)	2n=4x=48	S. tuberosum Gp. Tuberosum	x	x
		399001.16	B	B33	International Potato Center (CIP)	2n=4x=48	S. tuberosum Gp. Tuberosum	x	x
		399049.14	B	B34	International Potato Center (CIP)	2n=4x=48	S. tuberosum Gp. Tuberosum	x	x
		399053.15	B	B35	International Potato Center (CIP)	2n=4x=48	S. tuberosum Gp. Tuberosum	x	x
		399079.28	B	B36	International Potato Center (CIP)	2n=4x=48	S. tuberosum Gp. Tuberosum	x	x
		Granola	B	B37	International Potato Center (CIP)	2n=4x=48	S. tuberosum Gp. Tuberosum	x	x
		304152.9	B	B38	International Potato Center (CIP)	2n=4x=48	S. tuberosum Gp. Tuberosum		x
		388615.22	B	B39	International Potato Center (CIP)	2n=4x=48	S. tuberosum Gp. Tuberosum		x
		388790.24	B	B40	International Potato Center (CIP)	2n=4x=48	S. tuberosum Gp. Tuberosum		x
		Tacna	B	B41	International Potato Center (CIP)	2n=4x=48	S. tuberosum Gp. Tuberosum		x
		392.785.31	B	B42	International Potato Center (CIP)	2n=4x=48	S. tuberosum Gp. Tuberosum		x
		393.371.57	B	B43	International Potato Center (CIP)	2n=4x=48	S. tuberosum Gp. Tuberosum		x
		393.371.66	B	B44	International Potato Center (CIP)	2n=4x=48	S. tuberosum Gp. Tuberosum		x
		393.371.7	B	B45	International Potato Center (CIP)	2n=4x=48	S. tuberosum Gp. Tuberosum		x
		398017.54	B	B46	International Potato Center (CIP)	2n=4x=48	S. tuberosum Gp. Tuberosum		x
		398098119	B	B47	International Potato Center (CIP)	2n=4x=48	S. tuberosum Gp. Tuberosum		x
		399083.4	B	B48	International Potato Center (CIP)	2n=4x=48	S. tuberosum Gp. Tuberosum		x
		987174	B	B49	International Potato Center (CIP)	2n=4x=48	S. tuberosum Gp. Tuberosum		x
		Bannock russet	C	C1	United States of America	2n=4x=48	S. tuberosum Gp. Tuberosum	x	x
		Chieftain	C	C2	United States of America	2n=4x=48	S. tuberosum Gp. Tuberosum	x	x
		FL 1879	C	C3	United States of America	2n=4x=48	S. tuberosum Gp. Tuberosum	x	x
		Gem Russet	C	C4	United States of America	2n=4x=48	S. tuberosum Gp. Tuberosum	x	x
		Kennebec	C	C5	United States of America	2n=4x=48	S. tuberosum Gp. Tuberosum	x	x
		Ranger Russet	C	C6	United States of America	2n=4x=48	S. tuberosum Gp. Tuberosum	x	x
		Snowden	C	C7	United States of America	2n=4x=48	S. tuberosum Gp. Tuberosum	x	x
		Umatilla	C	C8	United States of America	2n=4x=48	S. tuberosum Gp. Tuberosum	x	x
		Russet Burbank	C	C9	United States of America	2n=4x=48	S. tuberosum Gp. Tuberosum		x
		B00.607.1	D	D1	INTA BALCARCE- Argentine	2n=4x=48	S. tuberosum Gp. Tuberosum	x	x
		B01.504.2	D	D2	INTA BALCARCE- Argentine	2n=4x=48	S. tuberosum Gp. Tuberosum	x	x
		B01.559.2	D	D3	INTA BALCARCE- Argentine	2n=4x=48	S. tuberosum Gp. Tuberosum	x	x
		B02.556.2	D	D4	INTA BALCARCE- Argentine	2n=4x=48	S. tuberosum Gp. Tuberosum	x	x
		B03.04.505.1	D	D5	INTA BALCARCE- Argentine	2n=4x=48	S. tuberosum Gp. Tuberosum	x	x
		B03.04.573.1	D	D6	INTA BALCARCE- Argentine	2n=4x=48	S. tuberosum Gp. Tuberosum	x	x
		B03.540.2	D	D7	INTA BALCARCE- Argentine	2n=4x=48	S. tuberosum Gp. Tuberosum	x	x
		B03.559.1	D	D8	INTA BALCARCE- Argentine	2n=4x=48	S. tuberosum Gp. Tuberosum	x	x
		B03.559.2	D	D9	INTA BALCARCE- Argentine	2n=4x=48	S. tuberosum Gp. Tuberosum	x	x
		B03.565.7	D	D10	INTA BALCARCE- Argentine	2n=4x=48	S. tuberosum Gp. Tuberosum	x	x
		B03.573.1	D	D11	INTA BALCARCE- Argentine	2n=4x=48	S. tuberosum Gp. Tuberosum	x	x
		B03.574.1	D	D12	INTA BALCARCE- Argentine	2n=4x=48	S. tuberosum Gp. Tuberosum	x	x
		B03.574.2	D	D13	INTA BALCARCE- Argentine	2n=4x=48	S. tuberosum Gp. Tuberosum	x	x
		B03.578.1	D	D14	INTA BALCARCE- Argentine	2n=4x=48	S. tuberosum Gp. Tuberosum	x	x
		B03.636.30TT	D	D15	INTA BALCARCE- Argentine	2n=4x=48	S. tuberosum Gp. Tuberosum	x	x
		B05.513.2	D	D16	INTA BALCARCE- Argentine	2n=4x=48	S. tuberosum Gp. Tuberosum	x	x
		B06.07.640.1	D	D17	INTA BALCARCE- Argentine	2n=4x=48	S. tuberosum Gp. Tuberosum	x	x
		B06.07.640.2	D	D18	INTA BALCARCE- Argentine	2n=4x=48	S. tuberosum Gp. Tuberosum	x	x
		B06.07.804.2	D	D19	INTA BALCARCE- Argentine	2n=4x=48	S. tuberosum Gp. Tuberosum	x	x
		B06.07.817.1	D	D20	INTA BALCARCE- Argentine	2n=4x=48	S. tuberosum Gp. Tuberosum	x	x
		B06.660.1	D	D21	INTA BALCARCE- Argentine	2n=4x=48	S. tuberosum Gp. Tuberosum	x	x
		B06.665.1	D	D22	INTA BALCARCE- Argentine	2n=4x=48	S. tuberosum Gp. Tuberosum	x	x
		B06.714.3	D	D23	INTA BALCARCE- Argentine	2n=4x=48	S. tuberosum Gp. Tuberosum	x	x
		B06.785.2	D	D24	INTA BALCARCE- Argentine	2n=4x=48	S. tuberosum Gp. Tuberosum	x	x
		B07.515.3	D	D25	INTA BALCARCE- Argentine	2n=4x=48	S. tuberosum Gp. Tuberosum	x	x
		B07.516.1	D	D26	INTA BALCARCE- Argentine	2n=4x=48	S. tuberosum Gp. Tuberosum	x	x
		B07.537.4	D	D27	INTA BALCARCE- Argentine	2n=4x=48	S. tuberosum Gp. Tuberosum	x	x
		B07.577.3	D	D28	INTA BALCARCE- Argentine	2n=4x=48	S. tuberosum Gp. Tuberosum	x	x
		B07.591.2	D	D29	INTA BALCARCE- Argentine	2n=4x=48	S. tuberosum Gp. Tuberosum	x	x
		B07.606.4	D	D30	INTA BALCARCE- Argentine	2n=4x=48	S. tuberosum Gp. Tuberosum	x	x
		B07.616.2	D	D31	INTA BALCARCE- Argentine	2n=4x=48	S. tuberosum Gp. Tuberosum	x	x
		B07.660.1	D	D32	INTA BALCARCE- Argentine	2n=4x=48	S. tuberosum Gp. Tuberosum	x	x
		B07.660.2	D	D33	INTA BALCARCE- Argentine	2n=4x=48	S. tuberosum Gp. Tuberosum	x	x
		B78.502.5	D	D34	INTA BALCARCE- Argentine	2n=4x=48	S. tuberosum Gp. Tuberosum	x	x
		B79.571.1	D	D35	INTA BALCARCE- Argentine	2n=4x=48	S. tuberosum Gp. Tuberosum	x	x
		B85.616.3	D	D36	INTA BALCARCE- Argentine	2n=4x=48	S. tuberosum Gp. Tuberosum	x	x
		B86.511.2LR	D	D37	INTA BALCARCE- Argentine	2n=4x=48	S. tuberosum Gp. Tuberosum	x	x
		B86.525,1	D	D38	INTA BALCARCE- Argentine	2n=4x=48	S. tuberosum Gp. Tuberosum	x	x
		B86.604.2LR	D	D39	INTA BALCARCE- Argentine	2n=4x=48	S. tuberosum Gp. Tuberosum	x	x
		B87.605.2	D	D40	INTA BALCARCE- Argentine	2n=4x=48	S. tuberosum Gp. Tuberosum	x	x
		B87.621.7	D	D41	INTA BALCARCE- Argentine	2n=4x=48	S. tuberosum Gp. Tuberosum	x	x
		B87.823.1	D	D42	INTA BALCARCE- Argentine	2n=4x=48	S. tuberosum Gp. Tuberosum	x	x
		B88.959.4	D	D43	INTA BALCARCE- Argentine	2n=4x=48	S. tuberosum Gp. Tuberosum	x	x
		B90.557.2	D	D44	INTA BALCARCE- Argentine	2n=4x=48	S. tuberosum Gp. Tuberosum	x	x
		B90.619.3	D	D45	INTA BALCARCE- Argentine	2n=4x=48	S. tuberosum Gp. Tuberosum	x	x
		B90.827.1	D	D46	INTA BALCARCE- Argentine	2n=4x=48	S. tuberosum Gp. Tuberosum	x	x
		B91.1042.2	D	D47	INTA BALCARCE- Argentine	2n=4x=48	S. tuberosum Gp. Tuberosum	x	x
		B91.899.6	D	D48	INTA BALCARCE- Argentine	2n=4x=48	S. tuberosum Gp. Tuberosum	x	x
		B92.10.1	D	D49	INTA BALCARCE- Argentine	2n=4x=48	S. tuberosum Gp. Tuberosum	x	x
		B92.660.5	D	D50	INTA BALCARCE- Argentine	2n=4x=48	S. tuberosum Gp. Tuberosum	x	x
		B92.868.1	D	D51	INTA BALCARCE- Argentine	2n=4x=48	S. tuberosum Gp. Tuberosum	x	x
		B93.1104.4LR	D	D52	INTA BALCARCE- Argentine	2n=4x=48	S. tuberosum Gp. Tuberosum	x	x
		B93.1116.3	D	D53	INTA BALCARCE- Argentine	2n=4x=48	S. tuberosum Gp. Tuberosum	x	x
		B94.96.510.5	D	D54	INTA BALCARCE- Argentine	2n=4x=48	S. tuberosum Gp. Tuberosum		x
		B97.523.4	D	D55	INTA BALCARCE- Argentine	2n=4x=48	S. tuberosum Gp. Tuberosum	x	x
		B98.99.508.1	D	D56	INTA BALCARCE- Argentine	2n=4x=48	S. tuberosum Gp. Tuberosum	x	x
		B98.99.627.2	D	D57	INTA BALCARCE- Argentine	2n=4x=48	S. tuberosum Gp. Tuberosum		x
		B99.558.1	D	D58	INTA BALCARCE- Argentine	2n=4x=48	S. tuberosum Gp. Tuberosum		x
		PO97.11.10	D	D59	INTA BALCARCE- Argentine	2n=4x=48	S. tuberosum Gp. Tuberosum	x	x
		PO97.11.9	D	D60	INTA BALCARCE- Argentine	2n=4x=48	S. tuberosum Gp. Tuberosum	x	x
		Frital	D	D61	INTA BALCARCE- Argentine	2n=4x=48	S. tuberosum Gp. Tuberosum	x	x
		Pampeana	D	D62	INTA BALCARCE- Argentine	2n=4x=48	S. tuberosum Gp. Tuberosum	x	x
		BT85.520.117	D	D63	INTA BALCARCE- Argentine	2n=4x=48	S. tuberosum Gp. Tuberosum	x	x
		Calen	D	D64	INTA BALCARCE- Argentine	2n=4x=48	S. tuberosum Gp. Tuberosum	x	x
		Newen	D	D65	INTA BALCARCE- Argentine	2n=4x=48	S. tuberosum Gp. Tuberosum	x	x
		RZ90.44.3	D	D66	INTA BALCARCE- Argentine	2n=4x=48	S. tuberosum Gp. Tuberosum	x	x
		Araucana	D	D67	INTA BALCARCE- Argentine	2n=4x=48	S. tuberosum Gp. Tuberosum	x	x
		Huinkul-MAG	D	D68	INTA BALCARCE- Argentine	2n=4x=48	S. tuberosum Gp. Tuberosum	x	x
		Kelune	D	D69	INTA BALCARCE- Argentine	2n=4x=48	S. tuberosum Gp. Tuberosum	x	x
		Primicia	D	D70	INTA BALCARCE- Argentine	2n=4x=48	S. tuberosum Gp. Tuberosum	x	x
		Achirana	D	D71	INTA BALCARCE- Argentine	2n=4x=48	S. tuberosum Gp. Tuberosum	x	x
		Chacay-Inta	D	D72	INTA BALCARCE- Argentine	2n=4x=48	S. tuberosum Gp. Tuberosum		x
		B90.519.2	D	D73	INTA BALCARCE- Argentine	2n=4x=48	S. tuberosum Gp. Tuberosum		x
		B90.557.2	D	D74	INTA BALCARCE- Argentine	2n=4x=48	S. tuberosum Gp. Tuberosum		x
		B90.592.1	D	D75	INTA BALCARCE- Argentine	2n=4x=48	S. tuberosum Gp. Tuberosum		x
		B91.717.4	D	D76	INTA BALCARCE- Argentine	2n=4x=48	S. tuberosum Gp. Tuberosum		x
		B91.880.3	D	D77	INTA BALCARCE- Argentine	2n=4x=48	S. tuberosum Gp. Tuberosum		x
		B92.647.2	D	D78	INTA BALCARCE- Argentine	2n=4x=48	S. tuberosum Gp. Tuberosum		x
		B92.659.2	D	D79	INTA BALCARCE- Argentine	2n=4x=48	S. tuberosum Gp. Tuberosum		x
		B92.903.4	D	D80	INTA BALCARCE- Argentine	2n=4x=48	S. tuberosum Gp. Tuberosum		x
		B97.617.4	D	D81	INTA BALCARCE- Argentine	2n=4x=48	S. tuberosum Gp. Tuberosum		x
		BT84.529.5	D	D82	INTA BALCARCE- Argentine	2n=4x=48	S. tuberosum Gp. Tuberosum		x
		E86.011	D	D83	INTA BALCARCE- Argentine	2n=4x=48	S. tuberosum Gp. Tuberosum		x
		BGRC-41479/1(P1)	E	E1	NWA1	2n=2x=24	S. chacoense	x	x
		OCL7383.7	E	E2	NWA1	2n=2x=24	S. tarijense	x	x
		Blanca dulce	F	F1	NWA1	2n=4x=48	S. tuberosum Gp. Andigena	x	x
		Balinca	F	F2	NWA1	2n=4x=48	S. tuberosum Gp. Andigena	x	x
		Collareja(CCS1327)	F	F3	NWA1	2n=4x=48	S. tuberosum Gp. Andigena	x	x
		Collareja de Jujuy	F	F4	NWA1	2n=4x=48	S. tuberosum Gp. Andigena	x	x
		Cuarentona (CLE1570)	F	F5	NWA1	2n=4x=48	S. tuberosum Gp. Andigena	x	x
		Morada Morada	F	F6	NWA1	2n=4x=48	S. tuberosum Gp. Andigena	x	x
		Moradita(CCS1307)	F	F7	NWA1	2n=4x=48	S. tuberosum Gp. Andigena	x	x
		Sani(CCS1284)	F	F8	NWA1	2n=4x=48	S. tuberosum Gp. Andigena	x	x
		Tuni blanca105	F	F9	NWA1	2n=4x=48	S. tuberosum Gp. Andigena	x	x
		Overa213	F	F10	NWA1	2n=4x=48	S. tuberosum Gp. Andigena	x	x
		Pera	F	F11	NWA1	2n=4x=48	S. tuberosum Gp. Andigena		x
		Agata	G	G1	Netherlands	2n=4x=48	S. tuberosum Gp. Tuberosum	x	x
		Alpha	G	G2	Netherlands	2n=4x=48	S. tuberosum Gp. Tuberosum	x	x
		ANA	G	G3	Irland	2n=4x=48	S. tuberosum Gp. Tuberosum	x	x
		Asterix	G	G4	Netherlands	2n=4x=48	S. tuberosum Gp. Tuberosum	x	x
		Innovator	G	G5	Netherlands	2n=4x=48	S. tuberosum Gp. Tuberosum	x	x
		Monalisa	G	G6	Netherlands	2n=4x=48	S. tuberosum Gp. Tuberosum	x	x
		Nicola	G	G7	Germany	2n=4x=48	S. tuberosum Gp. Tuberosum	x	x
		Ramos	G	G8	Netherlands	2n=4x=48	S. tuberosum Gp. Tuberosum	x	x
		Spunta	G	G9	Netherlands	2n=4x=48	S. tuberosum Gp. Tuberosum	x	x
		La Florida	G	G10	Netherlands	2n=4x=48	S. tuberosum Gp. Tuberosum	x	x
		Daekwar.48	G	G11	Korean	2n=4x=48	S. tuberosum Gp. Tuberosum		x
		Astarte	G	G12	Netherlands	2n=4x=48	S. tuberosum Gp. Tuberosum		x
		Feiwu-1	G	G13	China	2n=4x=48	S. tuberosum Gp. Tuberosum		x
		Fenchuixue1	G	G14	China	2n=4x=48	S. tuberosum Gp. Tuberosum		x
		Fontane	G	G15	Netherlands	2n=4x=48	S. tuberosum Gp. Tuberosum		x
		Kantara	G	G16	Netherlands	2n=4x=48	S. tuberosum Gp. Tuberosum		x
		Kardal	G	G17	Netherlands	2n=4x=48	S. tuberosum Gp. Tuberosum		x
		Kexin1-1	G	G18	China	2n=4x=48	S. tuberosum Gp. Tuberosum		x
		Pentland Crown	G	G19	United Kingdom	2n=4x=48	S. tuberosum Gp. Tuberosum		x
		Ipora	H	H1	Uruguay	2n=4x=48	S. tuberosum Gp. Tuberosum	x	x
		Pukara	H	H2	Chile	2n=4x=48	S. tuberosum Gp. Tuberosum	x	x
		Puren	H	H3	Chile	2n=4x=48	S. tuberosum Gp. Tuberosum	x	x
		Unknown	H	H4	Unknown	2n=4x=48	S. tuberosum Gp. Tuberosum	x	x
		Yagana	H	H5	Chile	2n=4x=48	S. tuberosum Gp. Tuberosum	x	x
		Pehuenche	H	H6	Chile	2n=4x=48	S. tuberosum Gp. Tuberosum	x	x
		Karu	H	H7	Chile	2n=4x=48	S. tuberosum Gp. Tuberosum	x	x
		ONA	H	H8	Chile	2n=4x=48	S. tuberosum Gp. Tuberosum		x
