# Supplementary material for: Use of easy measurable phenotypic traits as a complementary approach to evaluate the population structure and diversity in a high heterozygous panel of tetraploid clones and cultivars
Source: BMC Genet. 2018 Jan 16;19:8. doi: 10.1186/s12863-017-0556-9 (PMC5771038; doi:10.1186/s12863-017-0556-9)
Supplement: Supplementary file 2 — Summary of scores for phenotypic traits on 144 potato genotypes. The scores for phenotypic traits: AG(a priori group), TY (tuber yield), CT (number of commercial tuber), AS (tuber aspect), FR (Fusarium solani infection), SR (Streptomyces scabies infection), IN (internal necrosis), HH (hollow heart),ID (insect damage level), TC (occurrence of tuber crack), ST (skin type), SC (skin color), FC (flesh color), S(tuber shape), ED (eye depth), TZ (tuber size), CQ (chip quality) and DM (dry matter) are presented for 144 potato genotypes order by its index label. (XLSX 24 kb) [file 12863_2017_556_MOESM2_ESM.xlsx]

## Sheet: Hoja1
		INDEX	AG	TY	CT	AS	FR	SR	IN	HH	ID	TC	ST	SC	FC	S	ED	TZ	CQ	DM
		A1	1	49	2.45	5.75	2	1	1	1	1	1	2	10	1	8	3	3	4	19.5123
		A2	1	43.2941	1.6	4	2	2	0	0	2	0	2	10	1	4	5	5	3	20.5082
		B1	2	69.3529	1.8	5.75	2	2	1	0	1	0	5	10	4	4	9	1	6	18.9899
		B2	2	25.4706	1.7	5.75	2	2	0	0	2	0	2	10	1	2	5	5	7	18.0373
		B3	2	26.8824	1.25	5.75	2	2	0	0	2	0	1	5	1	2	5	5	7.5	19.6774
		B4	2	77.6471	5.3	6.25	1	1	0	0	2	1	1	10	4	4	3	3	3	13.2624
		B5	2	35	1.9	4.75	2	1	0	0	1	0	5	11	4	5	9	3	6.5	17.0011
		B6	2	141.353	6.6	6	2	1	0	0	2	0	2	10	1	6	3	3	3	18.828
		B7	2	49.9412	3.7	6	2	1	0	0	1	0	2	10	1	4	3	4	7	22.9355
		B8	2	34.7647	3.05	6	2	2	0	0	2	0	5	11	1	2	3	5	9	21.5859
		B9	2	35.9412	2.45	6	2	2	0	0	2	0	4	11	2	4	3	3	6	21.3056
		B10	2	78.2941	6	6.5	2	2	1	0	2	1	1	6	2	4	5	3	5	22.4887
		B11	2	26.4444	2.05	5.5	2	1	0	0	1	0	3	6	2	3	5	3	5	17.9164
		B12	2	27.9412	1.75	4.75	1	2	0	0	1	0	3	11	4	2	9	4	5.5	20.8848
		B13	2	27.2353	2.1	6.25	2	1	0	0	2	0	3	10	4	5	3	4	5	22.1175
		B14	2	19.5294	1.3	5.25	1	1	0	0	1	1	3	10	4	5	3	5	4.5	17.6509
		B15	2	46.2353	4.2	5.5	2	2	0	0	2	0	1	11	4	5	3	4	7	20.2674
		B16	2	78.4706	4.9	7	2	2	1	0	1	0	1	10	4	8	3	3	5.5	18.2435
		B17	2	23.5294	1.2	5.5	2	2	0	0	2	0	1	1	2	2	3	7	6	19.9916
		B18	2	74	5.45	5	2	1	1	0	2	0	3	10	1	4	3	2	9	21.1051
		B19	2	54.1765	3.7	5.5	2	2	0	0	1	0	2	10	2	2	5	3	3	20.059
		B20	2	35.6471	2.45	5.75	1	2	0	0	2	1	2	5	4	2	9	3	8	20.3172
		B21	2	46.6471	3.1	4.75	1	1	0	0	1	0	3	11	1	2	7	3	8	19.508
		B22	2	44.3529	2.75	5.75	2	2	0	0	2	0	3	11	1	4	5	3	7.5	18.8922
		B23	2	18.4706	1.15	5.75	2	2	0	0	2	0	3	11	2	4	3	5	6	20.7729
		B24	2	49.1895	2.25	5.5	2	2	1	0	2	0	3	11	2	2	5	3	7	18.2031
		B25	2	29.2353	1.9	6.25	2	2	0	0	2	0	2	10	1	2	5	5	9	21.4943
		B26	2	33.2353	2.45	4.75	2	0	1	0	1	0	3	10	1	2	7	4	7	23.3291
		B27	2	66.3529	5	5.5	2	2	0	0	2	0	3	2	2	6	5	4	7	23.8304
		B28	2	6.52941	0.05	6.5	2	2	0	0	2	0	1	6	4	2	3	5	6.5	20.3283
		B29	2	56.7059	5.4	5	2	2	0	0	2	0	2	5	2	6	5	4	8	23
		B30	2	31.5294	2	6	1	1	0	0	1	1	1	1	2	6	3	4	8	20
		B31	2	67.2941	3.4	5	2	2	0	0	1	1	3	1	4	5	3	4	6	20
		B32	2	68.7059	4.6	6.5	2	2	0	0	2	0	2	1	3	7	3	2	5	21.657
		B33	2	6.82353	0	6.5	2	2	0	0	2	0	3	6	2	2	7	6	6	20.4023
		B34	2	25.4118	1	4.5	1	2	0	0	2	0	3	8	2	6	3	5	6	24.2296
		B35	2	6.82353	0	4	2	1	0	0	2	0	2	5	2	6	3	5	5	19.1367
		B36	2	21.8824	1.4	5	2	2	0	0	2	0	2	6	2	2	7	5	5	20.5586
		B37	2	85.4118	5	6	2	2	0	0	2	0	3	2	3	4	5	2	5	19.5
		C1	3	43.7059	2.25	6	1	2	0	0	1	0	4	10	1	4	3	4	6	20.0292
		C2	3	108.706	7.45	7	1	2	0	0	2	1	2	6	1	5	3	1	4	18.8727
		C3	3	58.6471	4.6	5.75	2	2	0	0	2	1	2	2	2	2	3	3	8	20.776
		C4	3	35.5294	3	6	2	2	0	0	2	0	4	2	1	6	3	3	7	22.0127
		C5	3	65.8291	3.60833	5.88542	2	2	0	0	1	1	2	2	1	4	5	2	8.5	21.2864
		C6	3	111.294	5.25	6.75	2	2	0	0	2	0	4	2	2	8	5	1	7	21.8988
		C7	3	68.7647	5.95	5.5	1	1	1	0	1	0	3	2	1	2	3	3	9	22.0226
		C8	3	78.5294	5.65	5.5	2	2	0	1	1	1	4	2	1	8	3	2	8	22.315
		D1	4	145.294	9.65	6	1	2	0	0	1	0	2	5	1	4	3	1	3	18.0642
		D2	4	70.2941	3.75	5.25	2	2	1	0	1	1	2	2	1	5	5	3	9	20.931
		D3	4	27.7647	2.15	6.25	2	2	0	0	2	1	3	4	2	2	3	3	9	18.9145
		D4	4	90.0588	5.45	6.25	1	2	0	0	1	0	1	2	4	4	3	3	8	20.4821
		D5	4	36.2941	1	6.25	2	2	0	0	2	0	1	2	3	6	3	5	6	19.1643
		D6	4	50.7647	2.95	6	2	1	0	0	1	0	1	2	4	7	3	3	8	21.1355
		D7	4	60.1765	3.05	5.75	2	1	0	0	1	0	3	2	3	6	3	3	7	20.9064
		D8	4	127.647	5.1	6	2	2	0	0	2	0	1	2	4	8	3	2	6	18.5898
		D9	4	91.4118	4.65	7.25	2	2	0	0	1	0	2	2	4	7	3	1	7.5	20.7678
		D10	4	82.6471	4.55	6.5	2	2	0	0	1	0	2	2	4	7	3	3	8	19.2212
		D11	4	43.6471	2.75	6.75	2	2	0	0	2	0	3	2	2	6	3	3	8	22.4191
		D12	4	92.4706	3.6	6	2	2	0	0	2	1	1	4	4	4	5	1	7	20.921
		D13	4	60	2.95	5.5	2	2	0	0	1	0	3	2	5	6	3	2	7	21.2922
		D14	4	90.3529	5.85	5.75	2	2	0	0	2	0	2	8	4	2	3	2	7	21.616
		D15	4	35.5882	1.85	6	2	2	0	0	1	0	2	2	4	6	3	4	8	19.2723
		D16	4	75.8235	4.85	6.5	2	1	0	0	2	1	3	7	2	5	3	3	6.5	21.5789
		D17	4	110.529	5.7	6.5	2	2	0	0	1	0	3	5	4	5	3	1	9	21.7784
		D18	4	71.8824	3.7	5.5	1	1	0	0	1	1	2	10	1	4	5	2	7	17.7853
		D19	4	52.7059	3.4	6.25	2	2	0	0	2	0	4	10	1	4	3	3	7	20.3138
		D20	4	134.176	5.95	6	2	1	0	0	1	1	3	10	4	5	3	1	6	21.7707
		D21	4	38.7059	3	5.75	2	2	0	0	2	0	1	2	4	5	3	3	8	17.7713
		D22	4	35.2941	2.8	6.5	2	2	0	0	2	1	3	2	1	6	3	4	6	20.2982
		D23	4	68.2353	4.4	6.25	2	2	0	0	1	0	2	2	1	8	3	3	7	19.6363
		D24	4	42	2.85	6.25	1	1	0	0	1	0	3	2	3	6	3	5	7	19.9602
		D25	4	60.0588	4	6	2	2	0	1	1	1	3	10	2	2	3	1	9	22.7882
		D26	4	53.4118	2.7	6.5	2	1	0	0	2	0	2	2	1	8	3	3	7	20.7219
		D27	4	97.2353	6.5	6.25	2	1	0	0	2	0	3	4	5	5	3	2	5	18.0971
		D28	4	50.2353	2.35	6.5	2	2	0	0	2	1	3	2	3	8	3	3	8	20.1817
		D29	4	77.1176	7.05	6.5	2	2	0	0	2	0	1	1	5	5	3	2	6	19.003
		D30	4	78.8235	5	5.5	2	2	0	0	2	1	1	2	2	6	3	3	7	21.8354
		D31	4	52.2941	3.7	6	2	2	0	0	2	1	2	2	1	7	3	3	7	18.8241
		D32	4	46.9412	3.05	6.25	2	2	0	0	2	0	2	2	2	5	3	4	6	21.3565
		D33	4	39.5882	1.75	6.75	2	2	1	0	2	0	2	2	1	6	3	5	7	19.8561
		D34	4	80.7647	6.45	5.75	2	2	0	0	2	0	2	4	5	2	5	3	7.5	20.2201
		D35	4	106.471	5.85	5.75	2	2	0	0	1	0	2	2	4	4	3	2	5	22.8112
		D36	4	119.059	8.7	6	1	2	0	0	2	0	2	2	4	5	3	3	6	19.3357
		D37	4	83.2941	5.7	5.25	1	2	0	0	2	0	2	2	3	5	3	3	6	19.2223
		D38	4	77.8824	4.4	6.5	2	2	0	0	2	0	2	1	1	6	3	2	8	19.7107
		D39	4	102	8.3	6	2	1	0	0	2	0	3	7	2	5	5	3	8	21.3021
		D40	4	76.5294	4.35	5.75	2	2	0	0	2	0	3	3	4	8	3	4	7	23.9102
		D41	4	91.5294	2.85	5.75	2	2	0	0	1	0	2	2	4	5	3	1	4	21.3338
		D42	4	68	4.7	5.5	2	2	0	0	2	1	2	2	3	5	5	2	6	19.3023
		D43	4	81.5294	5.6	6.5	2	2	1	0	2	1	2	2	2	8	3	3	5	22.2241
		D44	4	92.1765	6.05	6.25	2	2	0	0	2	1	1	2	1	4	3	2	8	22.884
		D45	4	95.1176	5.8	6	2	2	0	0	2	1	3	2	2	2	3	1	6	21.178
		D46	4	82	4.3	6.75	2	2	0	0	2	1	2	2	4	8	3	3	7	17.2539
		D47	4	130.353	8.2	5.75	2	1	1	0	2	0	3	2	4	5	5	1	8	22.4225
		D48	4	117	8.05	6.25	2	1	0	0	1	0	2	2	4	6	3	1	7.5	20.9893
		D49	4	66.4118	5.8	6.25	2	2	0	0	2	0	1	2	4	5	3	4	8	22.07
		D50	4	74.6471	5.4	6.25	2	2	0	0	1	0	2	2	4	4	3	3	7	18.8511
		D51	4	41.8591	1.4	4	2	2	0	0	2	0	2	6	4	6	3	3	7.5	23.7478
		D52	4	96.7059	5.75	7	2	2	0	0	2	0	3	10	4	8	3	2	8	18.5705
		D53	4	122.706	7	6.5	2	2	0	0	2	1	2	2	3	6	5	1	7.75	18.6446
		D55	4	132.412	10.5	6.25	2	2	0	0	2	0	2	6	4	8	5	2	7	22.3158
		D56	4	107.235	6.7	6	2	2	0	0	2	1	1	5	3	2	3	1	7.5	21.4469
		D59	4	84.4706	5.65	6.5	2	2	0	0	2	0	3	2	4	6	3	2	9	22.2563
		D60	4	25.395	1.1	5.25	2	2	1	0	1	0	3	2	5	5	3	5	7	19.2247
		D61	4	63.5618	4.0125	6.59375	2	2	0	0	2	0	1	2	1	6	3	3	7.5	20.8796
		D62	4	59.5147	4.0875	5.72917	2	2	0	0	2	0	3	2	1	2	5	3	6.5	22.3029
		D63	4	118.824	9.2	5.75	2	2	0	0	1	1	2	6	4	4	3	3	6	19.9947
		D64	4	119.294	7.55	6.5	2	2	0	0	2	0	2	2	4	5	3	2	6	18.4733
		D65	4	84.402	4.49583	6.02083	2	2	0	0	2	1	1	3	2	6	3	2	7	21.6738
		D66	4	50.8235	1.7	5.5	2	2	0	0	2	0	1	2	4	6	3	3	6.5	18.1338
		D67	4	136.941	8.95	7	1	0	0	0	1	0	3	2	1	5	3	1	5	19.2695
		D68	4	62.3529	2.8	7	2	2	0	0	2	1	3	4	1	2	3	1	6	19.8697
		D69	4	58.8235	3.7	6.75	2	1	0	0	2	1	1	4	1	7	3	2	9	22.0851
		D70	4	106.118	10	6.5	1	1	0	0	2	0	2	2	4	2	3	3	6.5	20.2642
		D71	4	105.882	6.15	6.75	2	2	0	1	1	1	2	10	2	2	3	1	3	18.1849
		E1	5	8.35294	0	3	2	2	0	0	0	0	3	4	1	4	5	5	6.5	26.3864
		E2	5	18.8235	0	3	2	2	0	0	2	0	1	2	1	8	3	5	8	26.9937
		F1	6	76.2353	0	4.25	2	2	0	0	2	0	2	4	4	8	7	5	6.5	17.8605
		F2	6	15.2941	0	3.5	2	2	0	0	2	0	2	10	1	2	5	5	6.5	17.17
		F3	6	9.29412	0.05	4.25	2	2	0	0	2	0	1	2	3	2	7	5	6	14.6878
		F4	6	35.0588	0.6	3	2	1	0	0	2	0	1	2	4	8	7	5	7	18.796
		F5	6	9.76471	0	2	2	1	0	0	2	0	1	7	4	2	7	6	6.5	17.1229
		F6	6	32.8235	0	3.5	2	2	0	0	2	0	2	8	8	4	7	6	1	19.7485
		F7	6	32.0588	1.9	4.25	2	1	0	0	1	0	2	8	2	2	7	5	5.5	17.3577
		F8	6	10.8824	0.2	4.5	2	2	0	0	2	0	1	4	2	2	5	5	5	19.3074
		F9	6	14.3529	0	2	2	2	2	1	1	1	3	2	1	4	7	5	5	20.3283
		F10	6	11.1765	0	4.25	2	2	0	0	2	0	2	1	1	2	5	5	6.5	21.1308
		G1	7	75.6471	6.6	6.5	2	2	0	0	2	0	1	2	2	4	5	3	4	15.5717
		G2	7	48.7059	4.05	5	1	2	0	0	1	0	3	2	4	5	3	4	5	22.8414
		G3	7	111.059	6.4	6.5	2	2	0	0	1	1	1	6	1	6	3	2	7.5	24.835
		G4	7	77.5147	5.11667	5.96875	2	2	0	0	2	0	2	6	4	8	5	3	7	22.2533
		G5	7	66.4412	3.09167	5.76042	2	2	1	0	2	1	3	2	1	4	5	2	7	21.7613
		G6	7	44	5.7	6.5	1	1	0	0	1	0	1	2	1	4	5	3	5	19.0938
		G7	7	87.5882	4.35	6	2	2	0	0	1	1	2	2	3	4	3	3	2	18.805
		G8	7	76.4706	8.7	5.5	2	2	0	0	2	1	2	2	2	5	5	4	8	19.2426
		G9	7	55.8676	2.84583	6.27083	2	2	0	0	1	0	1	2	3	8	3	2	5.75	16.7926
		G10	7	80.2353	5.8	6	2	1	0	0	1	0	2	2	2	5	3	2	5.5	17.7773
		H1	8	69.8824	9.4	6	2	2	0	0	2	0	2	1	1	4	7	1	5	20.9654
		H2	8	54.9412	2.65	5.25	2	2	0	0	1	0	1	6	4	6	5	4	6	20.674
		H3	8	111.294	6.45	6	2	2	0	0	2	0	2	3	1	3	3	2	5.5	23.0738
		H4	8	80.8235	0.7	5.5	2	2	0	0	2	1	2	2	2	8	3	5	7	20.9219
		H5	8	104.118	5.7	5.5	2	2	0	0	2	1	2	5	4	6	3	3	8	20.293
		H6	8	104.118	8.35	5.25	2	2	0	0	1	0	2	6	4	4	3	3	4	18.9958
		H7	8	72.2353	5.1	6	2	1	1	0	2	0	1	6	3	6	3	2	6	17.888
